# Supplementary material for: Detection and Quantitation of Adulterated Paprika Samples Using Second-Order HPLC-FLD Fingerprints and Chemometrics
Source: Foods. 2022 Aug 8;11(15):2376. doi: 10.3390/foods11152376 (PMC9368040; doi:10.3390/foods11152376)
Supplement: Supplementary file 1 [file foods-11-02376-s001.zip]

Archive with 1 entries (1 files):
- foods-1818639-SI.pdf
